# Supplementary material for: A preliminary study of skin ultrasound in diffuse cutaneous systemic sclerosis: Does skin echogenicity matter?
Source: PLoS One. 2017 Mar 24;12(3):e0174481. doi: 10.1371/journal.pone.0174481 (PMC5365121; doi:10.1371/journal.pone.0174481)
Supplement: S4 File — (XLSX) [file pone.0174481.s004.xlsx]

## Sheet: Sheet1
Code	dermal thickness	ARFI	mRSS	echo-consensus	echo-consensus	echozhu	echoliu
S-1-Right finger	0.9	2.982	0	3	high	3	3
right hand	2	4.36	3	3	high	3	3
right forearm	1.1	2.9567	3	3	high	3	3
right upper arm	1.7	1.4067	0	3	high	3	3
left finger	1	2.8433	0	3	high	1	3
left hand	1.1	2.28	2	3	high	2	3
left forearm	1.2	2.79	2	3	high	3	3
left upper arm	1.2	1.4317	0	3	high	3	3
forhead	0.8	2.4417	1	1	iso	1	3
anterior chest	1.3	2.7243	1	3	high	1	3
anterior abdomen	2.1	2.77	1	3	high	1	3
right thigh	1.6	2.422	1	3	high	3	3
right lower leg	1.5	1.724	2	3	high	3	3
right foot	1.4	3.198	2	3	high	1	3
left thigh	1.8	3.2217	1	3	high	3	3
left lower leg	1.3	2.2133	2	3	high	3	3
left foot	1.7	4.77	2	3	high	3	3
S-2	0.9	2.03	1	2		2	2
	2.3	3.085	2	3		3	3
	2.5	2.2667	3	3		3	2
	1.6	2.6971	2	3		3	3
	1.8	2.8463	2	1		1	2
	1.5	2.07	2	3		3	3
	1.7	5.4177	3	3		3	3
	1.2	2.3829	2	3		3	3
	1.5	2.39	1	1		3	3
	2.2	3.5392	2	3		3	3
	2.1	2.3171	1	3		3	3
	1.6	3.065	0	3		3	3
	1.1	2.5233	0	3		3	3
	0.8	1.9483	0	3		3	3
	1.5	2.4891	0	3		3	3
	1.7	3.3975	0	3		3	3
	1	1.7357	0	3		3	3
S-3	1.1	3.1113	1	3		2	3
	1.4	1.912	1	3		3	2
	0.6	2.4158	1	1		3	1
	0.9	2.0345	0	1		3	1
	1	2.1383	0	1		1	3
	1.2	2.95	1	3		3	3
	1.2	1.7644	1	1		3	3
	1	1.8383	0	1		3	3
	1.1	1.7813	1	1		3	1
	1.3	3.2086	2	3		3	1
	1.5	2.7738	1	1		3	1
	1.2	2.8857	0	1		3	1
	1.1	1.9389	1	1		3	2
	0.8	1.5983	0	1		3	1
	1.2	3.1067	0	1		3	1
	1.3	2.278	1	1		3	1
	0.8	1.5617	0	1		3	1
S-4	1	0.715	0	1		1	2
	0.8	1.055	0	3		1	1
	1.1	2.53429	2	1		1	1
	0.6	1.38714	0	1		1	1
	0.7	1.88846	0	2		1	2
	0.7	1.98857	0	1		1	1
	0.8	1.7225	1	1		1	1
	0.6	1.43857	0	1		1	1
	0.6	1.34	1	1		1	1
	0.9	1.615	0	1		1	1
	0.7	1.26	0	1		1	1
	0.7	2.12833	0	1		1	1
	0.7	1.336	0	1		1	1
	0.7	2.442	0	1		1	1
	0.7	1.53	0	1		1	1
	1	1.58714	0	1		1	1
	0.7	1.62875	0	1		1	1
S-5	0.8	2.42625	0	2		1	2
	2.5	1.91125	0	3		3	2
	2.7	2.73375	2	3		3	2
	0.8	1.56222	2	1		1	1
	0.6	2.92875	0	1		1	1
	3	3.10889	0	3		3	3
	3.5	2.55889	2	3		3	3
	0.8	1.18	1	1		1	1
	0.8	1.59571	0	1		1	1
	0.8	1.85667	0	1		1	1
	1.1	1.18333	0	1		1	1
	1	1.26	0	1		1	1
	2.9	4.34143	0	3		3	2
	2.4	2.92667	0	3		3	3
	0.8	1.316	0	1		1	1
	3.5	2.304	0	3		3	2
	3.2	3.03714	0	3		3	3
S-6	0.8	1.21667	0	2		2	2
	1.1	1.71333	1	2		1	1
	1.1	2.7025	1	1		3	1
	1	1.536	1	1		1	1
	1.2	2.06833	0	2		2	2
	1.1	2.125	1	2		1	2
	1	2.50875	1	1		1	1
	1.1	1.22429	1	1		1	1
	0.8	1.70833	1	1		1	1
	1	1.93	0	1		1	1
	1	1.212	0	1		1	1
	1.1	2.16	0	3		1	1
	1.3	1.532	0	3		1	1
	0.8	1.86875	0	1		1	1
	1.2	2.148	0	1		1	1
	1.1	1.774	0	1		1	1
	0.8	1.83875	0	1		1	1
S-7	1	1.16833	0	2		1	2
	1.7	2.19167	1	2		2	2
	3	2.595	2	3		3	3
	2.2	1.885	2	3		3	3
	0.8	1.455	0	1		1	1
	1.7	2.47857	1	2		3	3
	1.7	3.07333	2	2		3	3
	1.8	3.368	3	3		3	3
	0.8	1.656	1	1		3	3
	1.5	2.23571	1	3		3	3
	2.2	2.39	1	3		3	3
	1.7	2.58429	1	3		3	3
	1.2	2.255	1	3		3	1
	1.2	2.36833	1	2		2	1
	1.8	1.955	1	3		3	3
	0.9	2.84167	1	3		1	1
	0.7	2.77167	1	1		1	1
S-8	0.7	1.56778	0	1		1	1
	1	2.70833	2	3		2	2
	1.7	2.8075	1	3		3	3
	0.7	1.66667	0	1		1	1
	0.8	2.12111	0	1		1	1
	1.2	2.5725	2	3		2	2
	0.8	2.86143	2	3		3	1
	0.9	1.46875	0	1		1	1
	0.9	2.46778	1	1		1	1
	1.3	2.492	1	1		1	1
	0.9	1.32857	0	1		1	1
	1.1	2.16571	0	1		1	1
	1	1.91286	0	1		1	1
	0.7	1.4	0	1		1	1
	1.1	2.32375	0	1		1	1
	0.8	2.39769	0	1		1	1
	0.7	1.31333	0	1		1	1
S-9	1	2.49167	2	1		1	2
	0.9	3.706	2	3		1	3
	1.1	3.07571	1	3		1	3
	0.7	2.49833	0	1		1	1
	0.8	2.57333	2	3		1	2
	0.9	2.75125	1	3		1	2
	1.4	3.17857	0	1		3	3
	0.9	1.69667	0	1		1	1
	0.8	1.31667	0	1		1	1
	1.7	2.65111	1	1		1	1
	1.7	2.92286	1	1		1	1
	1.2	2.675	0	1		1	1
	1.3	1.82286	0	1		1	1
	1.2	2	0	1		1	1
	1.2	2.88625	0	1		1	1
	1	1.735	0	1		1	1
	0.8	1.94375	0	1		1	1
S-10	1.2	4.88857	2	2		2	2
	1.1	1.87	0	2		2	2
	0.6	3.132	0	1		1	1
	0.7	1.26429	0	1		1	1
	1.2	1.83	2	3		2	2
	0.9	2.00167	0	3		2	3
	0.8	2.85333	0	1		1	1
	0.8	1.26571	0	1		1	1
	0.9	3.04833	1	1		1	1
	1	1.74143	0	1		1	1
	1.1	1.47571	0	1		1	1
	0.8	1.74167	0	1		1	1
	1.1	2.19167	0	1		1	1
	0.8	2.34	0	1		1	1
	0.8	1.76857	0	1		1	1
	1.1	1.985	0	1		1	1
	0.7	1.63	0	1		1	1
S-11	1.1	1.988	2	2		2	2
	1.7	2.812	2	3		3	2
	1.2	2.855	1	3		3	3
	1	1.80833	0	3		1	1
	1.2	3.29	2	1		2	1
	1.4	3.004	2	3		3	3
	1.3	2.774	0	3		3	3
	1.7	1.808	0	3		1	3
	1	1.80625	1	1		1	1
	1.6	2.52	1	1		1	1
	1.3	3.02625	1	1		1	1
	1.4	2.372	0	3		1	3
	1.1	3.426	0	3		3	3
	2	3.02	0	3		3	1
	2.2	2.44	0	3		1	1
	1	2.398	0	3		1	1
	1.3	1.38333	0	3		1	1
S-12	1	1.23167	3	3		1	2
	1.8	2.59	2	3		2	3
	1.5	2.224	2	3		2	3
	2	1.468	0	3		3	3
	1.1	0.844	3	3		1	3
	2.6	2.676	2	3		3	3
	2.3	2.88	2	3		3	3
	2.6	1.59667	0	3		3	3
	1.1	2.78143	1	1		1	3
	1.7	3.62833	1	1		1	1
	1.4	2.628	1	1		1	1
	2.5	2.584	0	3		3	3
	2.6	3.012	1	3		3	3
	1.6	2.46714	1	3		3	3
	2.2	3.14	0	3		3	3
	1.9	2.792	1	3		3	3
	1.7	1.68429	1	3		3	3
S-13	1.1	2.146	0	1		1	1
	1.4	1.538	1	1		1	2
	1.1	1.796	1	1		1	1
	0.9	1.446	0	1		1	1
	1.1	2.716	0	1		1	1
	1.2	1.614	1	1		1	2
	0.9	1.8	1	1		1	1
	0.8	1.47	0	1		1	1
	1.1	2.01167	1	1		1	1
	0.8	2.478	0	1		1	1
	1.2	2.326	0	1		1	1
	1.4	2.744	0	1		1	1
	1.2	1.72167	0	1		1	1
	0.6	1.264	0	1		1	1
	1.8	2.604	0	1		1	1
	1.2	1.46	0	1		1	1
	0.7	1.432	0	1		1	1
S-14	1.2	2.53667	0	3		1	3
	1.2	1.87818	1	3		2	3
	0.7	1.72	1	1		1	1
	0.7	1.096	0	1		1	1
	1.3	2.62	0	3		1	3
	1.2	1.086	1	3		2	3
	0.8	1.844	1	1		1	1
	0.6	1.31	0	1		1	1
	0.7	1.044	1	1		1	1
	1	1.17	0	1		1	1
	1	1.464	0	1		1	1
	0.8	2.026	0	1		1	1
	0.8	1.594	0	1		1	1
	0.7	1.564	0	1		1	1
	0.9	1.818	0	1		1	1
	0.6	1.562	0	1		1	1
	0.6	1.108	0	1		1	1
S-15	1.2	2.59833	1	1		1	1
	1.3	1.81143	2	2		2	2
	1.2	2.9	1	3		1	3
	0.8	1.674	0	1		1	1
	0.8	2.60333	1	1		1	1
	1.2	1.78333	2	3		2	2
	0.9	2.96429	1	1		1	1
	0.7	1.69167	0	1		1	1
	0.8	1.325	1	1		1	1
	1.3	1.83333	1	1		1	1
	1.3	2.465	0	1		1	1
	1.2	2.39667	0	1		1	1
	1	1.76	0	1		1	1
	0.7	2.41667	0	3		1	3
	1.2	1.968	0	1		1	1
	0.8	2.438	0	1		1	1
	0.8	1.59333	0	1		1	1
S-16	1.1	2.734	2	1		1	2
	1.1	1.348	2	1		1	2
	1.2	2.17333	2	3		1	1
	1.1	2.624	1	1		1	1
	1.1	2.57	2	3		1	1
	1.2	1.576	2	1		1	3
	1	2.26	1	1		1	1
	1	2.864	1	1		1	1
	1	1.582	1	1		1	1
	1.4	3.52714	1	1		1	1
	2.2	2.856	2	3		1	1
	1.2	3.24	0	1		1	1
	1	2.56	0	1		1	1
	0.8	1.062	0	1		1	1
	1.1	2.988	0	1		1	1
	1.3	2.948	0	1		1	1
	0.8	1.208	0	1		1	1
S-17	1.3	2.1	1	3		3	3
	1	2.766	2	3		3	3
	1.3	4.19857	1	3		3	3
	1.1	1.606	1	1		1	1
	1.3	3.88429	1	3		2	3
	1.3	1.554	1	3		3	3
	1.3	3.98833	1	3		2	3
	0.9	2.224	1	1		1	1
	1.1	1.564	1	1		1	1
	1.6	2.6	1	1		1	1
	1.9	2.482	0	1		1	1
	1.6	2.262	0	1		1	1
	1.2	1.722	0	1		1	1
	0.8	2.67667	0	3		1	1
	0.8	2.762	0	1		1	1
	1.6	2.806	0	1		1	1
	1	2.704	0	3		1	1
S-18	1.5	1.19	1	3		1	3
	1.2	2.444	1	3		3	3
	1.1	3.076	1	1		1	1
	0.7	1.528	1	1		1	1
	1.2	1.02	1	3		1	3
	1.2	2.63571	1	3		3	3
	1.4	2.482	1	3		3	3
	0.8	1.416	1	1		1	1
	1	1.96	1	1		1	1
	1.4	2.61667	1	1		1	1
	1.7	2.516	1	1		1	1
	1.1	1.952	0	1		1	1
	1	1.246	0	1		1	1
	1	1.304	0	1		1	1
	1.3	2.026	0	1		1	1
	1.2	1.94167	0	1		1	1
	1.1	1.47	0	3		1	1
S-19	1	2.118	1	3		1	3
	0.9	1.486	1	3		3	3
	1.2	2.5	1	3		3	3
	0.8	1.574	0	1		1	1
	1.1	1.41571	0	1		1	3
	1	1.354	0	3		3	3
	1.1	2.492	0	3		1	1
	0.6	1.756	0	1		1	1
	0.9	1.292	0	1		1	1
	1.5	2.92	2	1		1	1
	1.3	2	0	1		1	1
	1	2.664	0	1		1	1
	1.1	2.094	0	3		1	1
	0.7	2.28	0	1		1	1
	1.3	2.188	0	1		1	1
	0.9	2.452	0	1		1	1
	0.9	2.496	0	3		1	1
S-20	1.1	2.49	1	1		1	2
	1.4	2.556	1	2		2	2
	1.4	2.404	2	2		2	2
	1.1	1.028	0	1		1	1
	1.4	2.542	1	2		1	3
	1.3	3.8075	1	3		3	3
	1.4	2.714	2	3		3	3
	1.2	1.29	0	3		1	3
	0.7	1.242	1	1		1	1
	2.2	2.498	2	1		1	1
	2.1	3.628	0	1		1	1
	1.5	1.482	0	1		1	1
	1.1	1.186	0	1		1	1
	0.9	1.112	0	1		1	1
	1.2	1.656	0	1		1	1
	0.9	2.078	0	1		1	1
	0.9	1.09	0	1		1	1
S-21	0.8	2.66429	2	3		3	3
	1	3.006	2	1		1	1
	1	2.608	1	1		1	1
	0.8	2.05	0	1		1	1
	1.1	2.038	1	3		1	3
	1.3	1.85	2	3		1	1
	1.1	2.26	1	1		1	1
	0.8	2.18667	0	1		1	1
	0.8	1.49	1	1		1	1
	1.5	2.776	2	1		1	1
	1.7	1.776	0	1		1	1
	1.4	2.948	0	1		1	1
	1.3	2.292	0	1		1	1
	0.8	1.32	0	1		1	1
	1.5	2.758	0	3		1	1
	1.2	2.712	0	1		1	1
	0.6	1.334	0	1		1	1
S-22	1.3	1.797	1	3		2	3
	0.9	2.86	1	1		1	1
	0.9	2.676	1	1		1	1
	0.8	1.652	0	1		1	1
	1.1	0.54	1	1		1	1
	0.8	2.885	1	3		1	1
	0.9	1.762	1	1		1	1
	0.8	1.434	0	1		1	1
	1	1.97167	1	1		1	1
	1.2	3.046	1	1		1	1
	2	1.788	0	1		1	1
	0.9	1.796	0	1		1	1
	1	2.43	0	1		1	1
	0.7	1.312	0	1		1	1
	0.9	1.94	0	1		1	1
	1	2.715	0	1		1	1
	0.8	1.24	0	1		1	3
S-23	1.5	1.91889	0	3		2	3
	1.4	1.644	1	3		2	1
	0.8	1.652	1	1		1	1
	0.7	1.308	0	2		1	2
	1.2	2.436	1	3		2	2
	1.2	1.378	0	1		2	1
	0.8	2.046	0	1		1	1
	0.8	1.476	0	1		1	1
	0.7	1.94	1	1		1	1
	1	1.532	1	1		1	1
	0.9	1.272	0	1		1	1
	1	2.154	0	1		1	1
	0.7	1.32	0	1		1	1
	0.8	1.284	0	1		1	1
	1.2	2.142	0	1		1	1
	0.9	1.516	0	1		1	1
	0.6	1.408	0	1		1	1
S-24	1.5	3.474	1	3		2	2
	1.6	3.114	1	3		2	2
	1.7	1.965	1	3		3	3
	1.2	1.336	0	3		3	3
	1.2	2.674	1	1		1	3
	1.4	2.334	1	3		2	2
	1	2.43	1	3		2	3
	1.3	2.668	0	3		3	3
	1.1	1.116	1	3		1	2
	2	2.9	1	3		1	1
	3.3	1.486	0	3		1	1
	1.9	1.828	0	1		3	3
	1.7	2.77	1	3		3	3
	2.3	2.91	2	3		2	3
	2.4	2.155	0	3		3	3
	3.7	2.99	1	3		3	3
	2.4	3.62	1	3		2	3
S-25	1.3	2.34	1	2		2	2
	1.4	2.8325	2	3		2	3
	1.2	2.548	1	3		3	2
	1.1	1.33833	0	1		1	1
	1.1	3.495	1	2		1	1
	1.2	2.456	1	3		2	2
	1.4	2.544	1	3		3	3
	1.2	1.35333	0	1		1	1
	0.8	1.286	1	1		1	1
	1.8	3.29889	1	1		1	1
	2.1	3.258	0	1		1	1
	1.1	1.556	0	1		1	1
	1	3.344	0	1		1	1
	0.7	2.96571	0	1		1	1
	1.3	1.778	0	1		1	1
	1	2.05429	0	1		1	1
	0.8	1.34667	0	1		1	1
S-26	1.3	0.6675	0	2		2	2
	1.1	2.13	1	2		2	2
	0.9	2.53167	2	1		1	1
	0.6	1.308	1	1		1	1
	1	2.38	0	2		2	2
	1.2	2.86778	1	3		2	2
	0.8	2.64	2	1		1	1
	0.7	1.042	1	1		1	1
	0.7	1.568	1	1		1	1
	1.4	1.35	0	1		3	1
	1.1	1.1	0	1		1	1
	0.9	1.66	0	1		1	1
	1	2.19	0	1		1	1
	1.3	1.684	0	3		2	3
	1	1.92833	0	1		1	1
	1.1	2.21833	0	1		1	1
	0.8	1.43667	0	1		2	3
S-27	1.1	1.28	1	1		2	2
	1	2.556	2	2		2	3
	1.3	2.754	2	3		3	3
	1.5	1.768	1	3		3	3
	1	1.97	0	1		3	3
	1.3	2.73143	2	3		3	3
	1.2	2.532	2	3		3	3
	1.4	1.126	2	3		3	3
	1.2	1.395	1	3		3	3
	1.2	1.77	1	1		3	1
	2.6	2.458	3	1		3	1
	1.6	2.398	0	1		3	1
	1.3	2.624	1	3		3	3
	1.3	1.572	1	3		1	2
	1.9	2.026	0	1		3	1
	1.1	2.63833	1	3		3	3
	0.9	1.52167	1	1		1	2
S-28	1.1	1.54857	0	3		1	3
	1.2	2.598	1	3		3	3
	0.9	3.14714	1	3		3	3
	0.9	3.11833	1	1		1	1
	1	3.17167	0	3		1	1
	0.9	2.932	0	3		1	3
	1	3.104	1	3		1	1
	0.6	1.816	0	1		1	1
	0.7	1.498	0	1		1	1
	1.2	2.98	0	1		1	1
	1.5	1.65	0	1		1	1
	1.1	1.686	0	1		1	1
	0.7	1.526	0	1		1	1
	0.7	1.36	0	3		1	1
	1.2	1.348	0	1		1	1
	0.8	2.02	0	1		1	1
	1.2	1.168	0	3		1	3
H1	0.8	1.49	.	0
	0.8	1.38	.	0
	1	1.35	.	0
	1	1.61	.	0
	0.7	1.49	.	0
	0.8	1.29	.	0
	1.3	1.8	.	0
	1	1.41	.	0
	0.9	1.38	.	0
	1.8	1.76	.	0
	2.3	1.71	.	0
	2	1.91	.	0
	1	1.42	.	0
	0.8	1.84	.	0
	1.6	1.4	.	0
	1.1	2.56	.	0
	0.8	1.53	.	0
H2	0.8	2.25	.	0
	0.8	1.28	.	0
	0.7	1.64	.	0
	0.6	1.66	.	0
	0.7	2.47	.	0
	0.7	1.1	.	0
	0.7	1.84	.	0
	0.6	1.42	.	0
	1.2	1.98	.	0
	2	1.35	.	0
	2.1	1.74	.	0
	1.2	1.76	.	0
	1	1.55	.	0
	0.6	2.3	.	0
	1	2.92	.	0
	0.8	1.55	.	0
	0.7	1.45	.	0
H2-	0.6	1.55	.	0
	1	1.47	.	0
	0.7	1.42	.	0
	0.7	1.51	.	0
	0.8	1.44	.	0
	0.7	1.12	.	0
	0.6	1.48	.	0
	0.7	1.63	.	0
	0.9	1.07	.	0
	0.8	1.59	.	0
	1.1	1.74	.	0
	1	1.63	.	0
	0.6	1.9	.	0
	0.7	1.24	.	0
	0.7	1.52	.	0
	0.8	1.9	.	0
	0.5	1.51	.	0
H3	1	1.86	.	0
	0.7	1.31	.	0
	0.8	1.37	.	0
	0.8	1.43	.	0
	0.9	2.37	.	0
	0.8	1.19	.	0
	1	1.59	.	0
	1.1	1.47	.	0
	0.8	1.46	.	0
	1.5	1.4	.	0
	2.3	1.49	.	0
	1.2	1.89	.	0
	0.8	1.81	.	0
	0.7	1.39	.	0
	0.9	1.69	.	0
	0.9	1.48	.	0
	0.8	1.54	.	0
H-4	0.6	1.1	.	0
	0.5	0.8	.	0
	0.4	0.7	.	0
	0.4	0.7	.	0
	0.5	1	.	0
	0.4	1	.	0
	0.4	0.7	.	0
	0.3	0.6	.	0
	0.5	1	.	0
	0.8	1.3	.	0
	1.5	1.9	.	0
	1	1.4	.	0
	0.8	1.3	.	0
	0.4	0.8	.	0
	1	1.2	.	0
	0.6	1	.	0
	0.4	0.7	.	0
H-5	0.4	0.8	.	0
	0.6	1.1	.	0
	0.6	0.8	.	0
	0.5	0.7	.	0
	0.5	1.1	.	0
	0.8	1.1	.	0
	0.5	0.9	.	0
	0.4	0.8	.	0
	0.4	0.8	.	0
	0.7	1	.	0
	1	1.4	.	0
	1.2	1.6	.	0
	1.4	1.4	.	0
	0.5	0.8	.	0
	1.1	1.4	.	0
	1.1	1.5	.	0
	0.5	0.8	.	0
H-6	0.5	1	.	0
	0.4	0.6	.	0
	0.7	1	.	0
	0.5	0.8	.	0
	0.4	0.6	.	0
	0.5	0.8	.	0
	0.8	1.1	.	0
	0.6	1.1	.	0
	0.9	1.2	.	0
	0.6	0.9	.	0
	1.2	1.4	.	0
	0.7	1	.	0
	0.6	0.9	.	0
	0.4	0.6	.	0
	0.8	1.2	.	0
	0.8	1.1	.	0
	0.4	0.6	.	0
H-7	0.6	0.8	.	0
	0.7	1	.	0
	0.5	0.7	.	0
	0.5	0.8	.	0
	0.4	0.7	.	0
	0.4	0.7	.	0
	0.5	1	.	0
	0.5	1	.	0
	0.4	0.7	.	0
	1.1	1.3	.	0
	1.7	2.1	.	0
	0.6	0.8	.	0
	0.8	1.1	.	0
	0.3	0.6	.	0
	0.8	1	.	0
	1.1	1.4	.	0
	0.5	0.7	.	0
H-8	0.6	1	.	0
	0.6	1	.	0
	0.5	0.8	.	0
	0.5	0.8	.	0
	0.5	1	.	0
	0.7	1	.	0
	0.5	0.8	.	0
	0.5	0.8	.	0
	0.9	1.2	.	0
	1.2	1.5	.	0
	0.9	1.1	.	0
	0.4	0.7	.	0
	0.5	1	.	0
	0.4	0.6	.	0
	0.8	1.1	.	0
	0.5	0.8	.	0
	0.4	0.6	.	0
H-9	0.3	0.6	.	0
	0.4	0.8	.	0
	0.5	0.8	.	0
	0.4	0.7	.	0
	0.4	0.7	.	0
	0.4	0.7	.	0
	0.5	0.8	.	0
	0.5	0.9	.	0
	0.6	0.9	.	0
	1.4	1.6	.	0
	1.6	2	.	0
	0.5	0.8	.	0
	0.8	1.2	.	0
	0.4	0.8	.	0
	0.8	1.1	.	0
	0.7	1.1	.	0
	0.3	0.5	.	0
H-10	0.4	0.7	.	0
	0.5	0.7	.	0
	0.3	0.5	.	0
	0.4	0.8	.	0
	0.4	0.7	.	0
	0.6	0.9	.	0
	0.4	0.7	.	0
	0.3	0.7	.	0
	0.6	0.8	.	0
	0.8	1.2	.	0
	1.3	1.6	.	0
	0.5	0.8	.	0
	0.5	0.7	.	0
	0.4	0.6	.	0
	0.5	0.8	.	0
	0.6	1	.	0
	0.4	0.7	.	0
H-13	0.6	0.8	.	0
	0.8	1.1	.	0
	0.6	1	.	0
	0.6	0.9	.	0
	0.5	0.8	.	0
	0.4	0.7	.	0
	0.6	0.8	.	0
	0.5	0.8	.	0
	1.2	1.4	.	0
	1.3	1.5	.	0
	2	2.4	.	0
	1.4	1.9	.	0
	0.6	0.8	.	0
	0.3	0.5	.	0
	1.5	1.9	.	0
	0.8	1.1	.	0
	0.5	0.8	.	0
H-14	0.4	0.8	.	0
	0.6	1	.	0
	0.7	1.1	.	0
	0.8	1	.	0
	0.6	1	.	0
	0.8	1.2	.	0
	0.7	1.1	.	0
	0.6	1.2	.	0
	0.8	1.2	.	0
	1.2	1.7	.	0
	2	2.4	.	0
	2.2	2.5	.	0
	1.2	1.5	.	0
	0.8	1.1	.	0
	1.7	2	.	0
	0.5	0.8	.	0
	0.6	1.2	.	0
H-15	0.5	0.9	.	0
	0.4	0.8	.	0
	0.4	0.7	.	0
	0.5	1	.	0
	0.4	0.7	.	0
	0.5	0.8	.	0
	0.4	0.7	.	0
	0.3	0.7	.	0
	1	1.3	.	0
	0.8	1.3	.	0
	1	1.4	.	0
	1	1.5	.	0
	1	1.4	.	0
	0.5	0.8	.	0
	1.4	1.8	.	0
	0.8	1.2	.	0
	0.5	0.8	.	0
H-16	0.8	1.2	.	0
	0.5	0.9	.	0
	0.7	1.1	.	0
	0.9	1.3	.	0
	0.5	1.1	.	0
	0.7	1.2	.	0
	0.6	1	.	0
	0.6	1.2	.	0
	1	1.3	.	0
	1.1	1.5	.	0
	1.4	1.6	.	0
	1.8	2.2	.	0
	1.1	1.5	.	0
	0.5	0.9	.	0
	1.7	2.2	.	0
	1.2	1.5	.	0
	0.5	0.9	.	0
